# Supplementary material for: Identification of Ureidocoumarin-Based Selective Discoidin Domain Receptor 1 (DDR1) Inhibitors via Drug Repurposing Approach, Biological Evaluation, and In Silico Studies
Source: Pharmaceuticals (Basel). 2024 Mar 27;17(4):427. doi: 10.3390/ph17040427 (PMC11054573; doi:10.3390/ph17040427)
Supplement: Supplementary file 1 [file pharmaceuticals-17-00427-s001.zip]

Archive with 1 entries (1 files):
- pharmaceuticals-2895495-supplementary.pdf
